# Supplementary material for: High-sensitivity in situ capture of endogenous RNA-protein interactions in fixed cells and primary tissues
Source: Nat Commun. 2024 Aug 16;15:7067. doi: 10.1038/s41467-024-50363-4 (PMC11329496; doi:10.1038/s41467-024-50363-4)
Supplement: Supplementary file 2 — Supplementary Data 1 [file 41467_2024_50363_MOESM2_ESM.xlsx]

## Sheet: Sheet1
Supplementary Data 1
Cloning and protein expression
DNA sequence of His-MBP-APOBEC1-Nanobody for E.coli expression	ATGAAATCTTCTCACCATCACCATCACCATGGTTCTTCTATGAAAATCGAAGAAGGTAAACTGGTAATCTGGATTAACGGCGATAAAGGCTATAACGGTCTCGCTGAAGTCGGTAAGAAATTCGAGAAAGATACCGGAATTAAAGTCACCGTTGAGCATCCGGATAAACTGGAAGAGAAATTCCCACAGGTTGCGGCAACTGGCGATGGCCCTGACATTATCTTCTGGGCACACGACCGCTTTGGTGGCTACGCTCAATCTGGCCTGTTGGCTGAAATCACCCCGGACAAAGCGTTCCAGGACAAGCTGTATCCGTTTACCTGGGATGCCGTACGTTACAACGGCAAGCTGATTGCTTACCCGATCGCTGTTGAAGCGTTATCGCTGATTTATAACAAA…
protein sequence of His-MBP-APOBEC1-Nanobody	MKSSHHHHHHGSSMKIEEGKLVIWINGDKGYNGLAEVGKKFEKDTGIKVTVEHPDKLEEKFPQVAATGDGPDIIFWAHDRFGGYAQSGLLAEITPDKAFQDKLYPFTWDAVRYNGKLIAYPIAVEALSLIYNKDLLPNPPKTWEEIPALDKELKAKGKSALMFNLQEPYFTWPLIAADGGYAFKYENGKYDIKDVGVDNAGAKAGLTFLVDLIKNKHMNADTDYSIAEAAFNKGETAMTINGPWAWSNIDTSKVNYGVTVLPTFKGQPSKPFVGVLSAGINAASPNKELAKEFLENYLLTDEGLEAVNKDKPLGAVALKSYEEELAKDPRIAATMENAQKGEIMPNIPQMSAFWYAVRTAVINAASGRQTVDEALKDAQTNSSSNNNNNNNNNNLGIEE…
In vitro RNA editing assay
Human APP gene 3'-UTR RNA sequence (substrate)	CUGUGCUGUAACACAAGUAGAUGCCUGAACUUGAAUUAAUCCACACAUCAGUAAUGUAUUCUAUCUCUCUUUACAUUUUGGUCUCUAUACUACAUUAUUAAUGGGUUUUGUGUACUGUAAAGAAUUUAGCUGUAUCAAACUAGUGCAUGAAUAGAUUCUCUCCUGAUUAUUUAUCACAUAGCCCCUUAGCCAGUUGUAUAUUAUUCUUGUGGUUUGUGACCCAAUUAAGUCCUACUUUACAUAUGCUUUAAGAAUCGAUGGGGGAUGCUUCAUGUGAACGUGGGAGUUCAGCUGCUUCUC
Reverse Transcription Primer	GAGAAGCAGCTGAACTCCCA
PCR amplification primer (For)	CTGTGCTGTAACACAAGTAGATGC
PCR amplification primer (Rev)	GAGAAGCAGCTGAACTCCCA
