# Supplementary material for: High-sensitivity in situ capture of endogenous RNA-protein interactions in fixed cells and primary tissues
Source: Nat Commun. 2024 Aug 16;15:7067. doi: 10.1038/s41467-024-50363-4 (PMC11329496; doi:10.1038/s41467-024-50363-4)
Supplement: Supplementary file 3 — Supplementary Data 2 [file 41467_2024_50363_MOESM3_ESM.xlsx]

## Sheet: Sheet1
Experiment	100M reads	80M reads	60M reads	40M reads	20M reads
RBFOX2 rep1	332054	274224	208869	137308	59855
RBFOX2 rep2	320945	263340	198986	128527	55096
RBFOX2 rep3	323035	265341	201397	130470	56374
Enzyme only rep1	209515	171721	129981	84215	36624
Enzyme only rep2	275200	224472	169029	108172	46166
Enzyme only rep3	251653	203664	151400	95300	38895
Buffer only rep1	218160	179850	137234	90161	39929
Buffer only rep2	222538	182473	138456	90058	39399
Buffer only rep3	179257	146538	109972	70781	30162
