# Supplementary material for: High-sensitivity in situ capture of endogenous RNA-protein interactions in fixed cells and primary tissues
Source: Nat Commun. 2024 Aug 16;15:7067. doi: 10.1038/s41467-024-50363-4 (PMC11329496; doi:10.1038/s41467-024-50363-4)
Supplement: Supplementary file 4 — Supplementary Data 3 [file 41467_2024_50363_MOESM4_ESM.xlsx]

## Sheet: Sheet1
Experiment	Cluster counts in 3 replicates	Cluster counts after rep1 x rep2:	Cluster counts after rep1 x rep2 x rep3:	Cluster counts after subtracting Buffer-only	Percentage of confident cluster over original cluster per replicate
RBFOX2	231565	25329	6396	5602	0.026594
	198986
	201397
TDP43	160067	21573	6432	5751	0.0288994
	210273
	226663
Enzyme only	129981	13435	2845	2168	0.0144402
	169029
	151400
Buffer only	137234	12176	2704	N/A	N/A
	134516
	119376
