# Supplementary material for: High-sensitivity in situ capture of endogenous RNA-protein interactions in fixed cells and primary tissues
Source: Nat Commun. 2024 Aug 16;15:7067. doi: 10.1038/s41467-024-50363-4 (PMC11329496; doi:10.1038/s41467-024-50363-4)
Supplement: Supplementary file 5 — Supplementary Data 4 [file 41467_2024_50363_MOESM5_ESM.xlsx]

## Sheet: Percentage
Category	RBFOX2_20M	RBFOX2_40M	RBFOX2_60M	RBFOX2_80M	RBFOX2_100M	Enzyme_only_20M	Enzyme_only_40M	Enzyme_only_60M	Enzyme_only_80M	Enzymeonly_100M
3'UTR	38.0845	37.1274	32.6983	28.2257	24.3946	25.5898	22.6862	20.7452	18.5235	16.1342
5'UTR	1.43288	1.44535	1.35556	1.24951	1.04833	3.26679	2.92276	2.98988	2.57365	2.41611
CDS	33.0317	23.9386	17.0544	12.7713	9.72848	45.3721	37.5087	28.4729	21.7067	16.7785
Distant Intron	10.3318	19.5724	29.0896	36.1173	42.6669	7.62251	15.6576	25.805	34.2025	40.9664
Distant Non-coding Intron	4.97738	4.78772	4.89101	5.1164	5.09487	6.1706	7.16771	7.03772	7.14528	6.71141
Non-coding Exon	5.95777	3.85426	2.96758	2.61739	2.57889	6.89655	5.63674	4.55382	4.06366	3.19463
Proximal Intron	4.90196	7.6483	10.6979	12.6529	13.3767	3.99274	6.61099	8.69365	10.2608	12.0537
Proximal Non-coding Intron	1.28205	1.62602	1.24565	1.24951	1.11123	1.08893	1.80933	1.70193	1.52387	1.74496
All introns	21.4932	33.6344	45.9242	55.1361	62.2497	18.8748	31.2457	43.2383	53.1324	61.4765

## Sheet: Counts
Category	RBFOX2_20M	RBFOX2_40M	RBFOX2_60M	RBFOX2_80M	RBFOX2_100M	Enzyme_only_20M	Enzyme_only_40M	Enzyme_only_60M	Enzyme_only_80M	Enzymeonly_100M
3' UTR	505	1233	1785	2146	2327	141	326	451	547	601
5' UTR	19	48	74	95	100	18	42	65	76	90
CDS	438	795	931	971	928	250	539	619	641	625
Distant Intron	137	650	1588	2746	4070	42	225	561	1010	1526
Distant Non-coding Intron	66	159	267	389	486	34	103	153	211	250
Non-coding Exon	79	128	162	199	246	38	81	99	120	119
Proximal Intron	65	254	584	962	1276	22	95	189	303	449
Proximal Non-coding Intron	17	54	68	95	106	6	26	37	45	65
All introns	285	1117	2507	4192	5938	104	449	940	1569	2290
