# Supplementary material for: High-sensitivity in situ capture of endogenous RNA-protein interactions in fixed cells and primary tissues
Source: Nat Commun. 2024 Aug 16;15:7067. doi: 10.1038/s41467-024-50363-4 (PMC11329496; doi:10.1038/s41467-024-50363-4)
Supplement: Supplementary file 9 — source data [file 41467_2024_50363_MOESM9_ESM.xlsx]

## Sheet: Figure 2e
Figure 2e
	Data 1	Sample	Shuffled UGCAUG Fraction
		RBFOX2_INSCRIBE_MeOH	[0.02884071630537229, 0.026013195098963243, 0.027898209236569275, 0.02714420358152686, 0.02884071630537229, 0.02582469368520264, 0.025259189443920832, 0.024882186616399626, 0.029029217719132895, 0.029029217719132895, 0.027709707822808672, 0.026013195098963243, 0.030725730442978324, 0.0294062205466541, 0.025070688030160226, 0.029971724787935913, 0.02884071630537229, 0.02752120640904807, 0.02902921…
		Enzyme_only_MeOH	[0.012664640324214792, 0.013677811550151976, 0.017223910840932118, 0.011144883485309016, 0.01469098277608916, 0.009625126646403243, 0.013171225937183385, 0.0075987841945288764, 0.0121580547112462, 0.017223910840932118, 0.012664640324214792, 0.0121580547112462, 0.010131712259371834, 0.009625126646403243, 0.01165146909827761, 0.00911854103343465, 0.010638297872340424, 0.011144883485309016, 0.012664…
		RBFOX2_STAMP	[0.04432717678100264, 0.040105540897097634, 0.038522427440633236, 0.03641160949868074, 0.04063324538258575, 0.03799472295514512, 0.04379947229551452, 0.04327176781002638, 0.042744063324538256, 0.04116094986807388, 0.04063324538258575, 0.04063324538258575, 0.041688654353562005, 0.04696569920844327, 0.0395778364116095, 0.03905013192612137, 0.03641160949868074, 0.03799472295514512, 0.040633245382585…
		RBFOX2_eCLIP	[0.056328605833556325, 0.05606101150655606, 0.06315226117206316, 0.055793417179555785, 0.05512443136205512, 0.06181428953706181, 0.055927214343055934, 0.058736954776558735, 0.0565962001605566, 0.057532780305057526, 0.0586031576130586, 0.05338506823655338, 0.05606101150655606, 0.055927214343055934, 0.057934171795557925, 0.055927214343055934, 0.06020872357506021, 0.05780037463205781, 0.056462402997…
	Data 2	Sample	Actual UGCAUG Fraction
		RBFOX2_INSCRIBE_MeOH	0.112281
		Enzyme_only_MeOH	0.0129151
		RBFOX2_STAMP	0.102483
		RBFOX2_eCLIP	0.322058
	Data 3	Sample	Enrichment
		RBFOX2_INSCRIBE_MeOH	4.05344
		Enzyme_only_MeOH	1.09418
		RBFOX2_STAMP	2.53036
		RBFOX2_eCLIP	5.61478

## Sheet: Figure 2f
Figure 2f
	Data 1	Sample	Shuffled eCLIP overlapping Fractions
		RBFOX2_INSCRIBE_MeOH	[0.015645617342130064, 0.017342130065975493, 0.015080113100848256, 0.015080113100848256, 0.01357210179076343, 0.015457115928369463, 0.014891611687087653, 0.013949104618284637, 0.016965127238454288, 0.016211121583411876, 0.016965127238454288, 0.019604147031102734, 0.014891611687087653, 0.01639962299717248, 0.017907634307257305, 0.016776625824693685, 0.016211121583411876, 0.014514608859566448, 0.01…
		Enzyme_only_MeOH	[0.004052684903748734, 0.004052684903748734, 0.004559270516717325, 0.00303951367781155, 0.002026342451874367, 0.006585612968591692, 0.004052684903748734, 0.008105369807497468, 0.005065856129685917, 0.006585612968591692, 0.0060790273556231, 0.0035460992907801418, 0.0070921985815602835, 0.00303951367781155, 0.00303951367781155, 0.00303951367781155, 0.004559270516717325, 0.002026342451874367, 0.0040…
		RBFOX2_STAMP	[0.005804749340369393, 0.0036939313984168864, 0.0063324538258575196, 0.005804749340369393, 0.00474934036939314, 0.004221635883905013, 0.00474934036939314, 0.005277044854881266, 0.005804749340369393, 0.0079155672823219, 0.00474934036939314, 0.00474934036939314, 0.00474934036939314, 0.005804749340369393, 0.0031662269129287598, 0.006860158311345646, 0.0063324538258575196, 0.005277044854881266, 0.005…
	Data 2	Sample	Actual eCLIP overlapping Fraction
		RBFOX2_INSCRIBE_MeOH	0.043199
		Enzyme_only_MeOH	0.005074
		RBFOX2_STAMP	0.011094
	Data 3	Sample	Enrichment
		RBFOX2_INSCRIBE_MeOH	2.68349
		Enzyme_only_MeOH	1.14465
		RBFOX2_STAMP	2.09176

## Sheet: Figure 3c
Figure 3c
	Data 1
		barcode	feature_name	RBFOX2_rep1_edited_c	RBFOX2_rep2_edited_c	APOBEC1_rep2_edited_c	APOBEC1_rep3_edited_c	stds_rbfox	stds_enzyme_only	mean_rbfox	mean_enzyme_only
		ENST00000456315	DEPDC1	12	27	5	3	7.5	1	19.5	4
		ENST00000370966	DEPDC1	16	12	2	3	2	0.5	14	2.5
		ENST00000488146	DEPDC1	19	14	6	2	2.5	2	16.5	4
		ENST00000334635	DCUN1D4	21	13	1	8	4	3.5	17	4.5
		ENST00000381441	DCUN1D4	30	17	7	8	6.5	0.5	23.5	7.5

## Sheet: Figure 5b
Figure 5b
	Data 1	Sample	Shuffled UGCAUG Fraction
		TDP_43_INSCRIBE	[0.04436735439109001,0.04308928245389812,0.038707321526383065,0.04181121051670623,0.039620230052948686,0.04181121051670623,0.040350556874201214,0.03998539346357495,0.04528026291765565,0.04473251780171627,0.043454445864524384,0.040350556874201214,0.03980281175826182,0.04272411904327186,0.04400219098046376,0.04327186415921125,0.042541537337958735,0.04181121051670623,0.041263465400766836,0.043819609…
		Enzyme_only	[0.0243161094224924,0.02836879432624113,0.023809523809523808,0.0243161094224924,0.02836879432624113,0.0182370820668693,0.021783181357649443,0.030901722391084088,0.02634245187436677,0.02938196555217832,0.023809523809523808,0.02077001013171226,0.023809523809523808,0.0243161094224924,0.02634245187436677,0.02634245187436677,0.0182370820668693,0.024822695035460998,0.031914893617021274,0.02583586626139…
		TDP43_eCLIP	[0.15222800271431802,0.14815652567292467,0.15222800271431802,0.15132323003845286,0.14023976475910427,0.14906129834878987,0.1382040262384076,0.15064465053155396,0.14069215109703687,0.1452160144763628,0.14227550327980096,0.1467993666591269,0.14747794616602578,0.14860891201085727,0.1465731734901606,0.14182311694186836,0.14928749151775614,0.14883510517982354,0.15720425243157654,0.14838271884189094],
	Data 2	Sample	Actual UGUGUG Fraction
		TDP_43_INSCRIBE	0.083116
		Enzyme_only	0.0262915
		TDP43_eCLIP	0.819753
	Data 3	Sample	Enrichment
		TDP_43_INSCRIBE	1.97238
		Enzyme_only	1.04742
		TDP43_eCLIP	5.56659

## Sheet: Figure 5d
Figure 5d
	Data 1	Sample	Shuffled eCLIP overlapping Fractions
		TDP43	[0.008581340149716999, 0.010954902318787657, 0.012598137666605806, 0.010589738908161402, 0.013328464487858316, 0.012415555961292679, 0.01004199379222202, 0.011685229140040169, 0.011867810845353296, 0.012598137666605806, 0.011685229140040169, 0.01150264743472704, 0.011137484024100785, 0.009676830381595765, 0.01150264743472704, 0.011685229140040169, 0.008581340149716999, 0.01223297425597955, 0.0105…
		ANonly	[0.0025329280648429585, 0.002026342451874367, 0.0005065856129685917, 0.001519756838905775, 0.004052684903748734, 0.002026342451874367, 0.001519756838905775, 0.00303951367781155, 0.002026342451874367, 0.0025329280648429585, 0.0025329280648429585, 0.004052684903748734, 0.0035460992907801418, 0.0005065856129685917, 0.002026342451874367, 0.00303951367781155, 0.0025329280648429585, 0.00151975683890577…
	Data 2	Sample	Actual eCLIP overlapping Fraction
		ANonly	0.001845
		TDP43	0.031125
	Data 3	Sample	Enrichment
		'TDP43'	2.75621
		'ANonly'	0.809348

## Sheet: Figure 6c
Figure 6c
	Data 1	Sample	Shuffled UGCAUG Fraction
		RBFOX2_INSCRIBE_PFA	[0.031746031746031744,0.029531192321889995,0.03211517165005537,0.025839793281653745,0.03322259136212625,0.03137689184200812,0.034699150978220746,0.03433001107419712,0.029162052417866367,0.025101513473606497,0.029162052417866367,0.026578073089701,0.03433001107419712,0.02768549280177187,0.03322259136212625,0.02842377260981912,0.03137689184200812,0.03322259136212625,0.031007751937984492,0.0321151716…
		Enzyme_only_PFA	[0.014075067024128687,0.011394101876675604,0.018096514745308316,0.01005361930294906,0.01005361930294906,0.012734584450402145,0.015415549597855228,0.013404825737265416,0.010723860589812331,0.0160857908847185,0.012734584450402145,0.011394101876675604,0.010723860589812331,0.01742627345844504,0.018096514745308316,0.011394101876675604,0.01742627345844504,0.012064343163538872,0.013404825737265416,0.012…
		RBFOX2_STAMP	[0.04432717678100264,0.040105540897097634,0.038522427440633236,0.03641160949868074,0.04063324538258575,0.03799472295514512,0.04379947229551452,0.04327176781002638,0.042744063324538256,0.04116094986807388,0.04063324538258575,0.04063324538258575,0.041688654353562005,0.04696569920844327,0.0395778364116095,0.03905013192612137,0.03641160949868074,0.03799472295514512,0.04063324538258575,0.0374670184696…
	Data 2	Sample	Actual UGCAUG Fraction
		RBFOX2_INSCRIBE_PFA	0.113468
		Enzyme_only_PFA	0.0148987
		RBFOX2_STAMP	0.102483
	Data 3	Sample	Enrichment- UGCAUG
		RBFOX2_INSCRIBE_PFA	3.69453
		Enzyme_only_PFA	1.10591
		RBFOX2_STAMP	2.53036
	Data 4	Sample	Actual UGUGUG Fraction
		TDP43_INSCRIBE_PFA	[0.043228936921041024,0.04190560211733568,0.04278782531980591,0.043228936921041024,0.049845610939567714,0.04499338332598148,0.044552271724746365,0.044552271724746365,0.05910895456550507,0.0423467137185708,0.04499338332598148,0.051610057344508166,0.03837670930745479,0.048522276135862366,0.04411116012351125,0.049845610939567714,0.048522276135862366,0.04719894133215704,0.043228936921041024,0.0476400…
		Enzyme_only_PFA	[0.022788203753351208,0.02680965147453083,0.028150134048257374,0.01943699731903485,0.02546916890080429,0.023458445040214475,0.02546916890080429,0.032171581769437,0.02613941018766756,0.024128686327077747,0.02882037533512064,0.024798927613941014,0.023458445040214475,0.021447721179624662,0.028150134048257374,0.022117962466487937,0.024128686327077747,0.024128686327077747,0.022117962466487937,0.026139…
	Data 5	Sample	Actual UGUGUG Fraction
		TDP43_INSCRIBE_PFA	0.0661417
		Enzyme_only_PFA	0.0220501
	Data 6	Sample	Enrichment-UGUGUG
		TDP43_INSCRIBE_PFA	1.43693
		Enzyme_only_PFA	0.883186

## Sheet: Figure 6d
Figure 6d
	Data 1	Sample	Shuffled eCLIP overlapping Fractions
		RBFOX2_INSCRIBE_PFA	[0.04097452934662237, 0.035437430786267994, 0.03359173126614987, 0.03728313030638612, 0.03433001107419712, 0.041343669250646, 0.038390550018456995, 0.03802141011443337, 0.036544850498338874, 0.03765227021040975, 0.03875968992248062, 0.04245108896271687, 0.042081949058693245, 0.038390550018456995, 0.035437430786267994, 0.03875968992248062, 0.04355850867478774, 0.038390550018456995, 0.0394979697305…
		Enzyme_only_PFA	[0.006032171581769437, 0.010053619302949061, 0.007372654155495978, 0.004021447721179625, 0.007372654155495978, 0.010723860589812333, 0.005361930294906166, 0.006032171581769437, 0.003351206434316354, 0.007372654155495978, 0.00804289544235925, 0.004021447721179625, 0.007372654155495978, 0.006032171581769437, 0.004691689008042895, 0.00938337801608579, 0.006702412868632708, 0.005361930294906166, 0.00…
		RBFOX2_STAMP	[0.005804749340369393, 0.0036939313984168864, 0.0063324538258575196, 0.005804749340369393, 0.00474934036939314, 0.004221635883905013, 0.00474934036939314, 0.005277044854881266, 0.005804749340369393, 0.0079155672823219, 0.00474934036939314, 0.00474934036939314, 0.00474934036939314, 0.005804749340369393, 0.0031662269129287598, 0.006860158311345646, 0.0063324538258575196, 0.005277044854881266, 0.005…
	Data 2	Sample	Actual eCLIP overlapping Fraction
		RBFOX2_INSCRIBE_PFA	0.087542
		Enzyme_only_PFA	0.009535
		RBFOX2_STAMP	0.011094
	Data 3	Sample	Enrichment
		RBFOX2_INSCRIBE_PFA	2.27157
		Enzyme_only_PFA	1.40162
		RBFOX2_STAMP	2.09176
	Data 4	Sample	Shuffled eCLIP overlapping Fractions
		TDP43_INSCRIBE_PFA	[0.016321129245699163, 0.0176444640494045, 0.018967798853109837, 0.020732245258050286, 0.015880017644464048, 0.0176444640494045, 0.0211733568592854, 0.016762240846934274, 0.016321129245699163, 0.020291133656815175, 0.01808557565063961, 0.0141155712395236, 0.015880017644464048, 0.0176444640494045, 0.018967798853109837, 0.020291133656815175, 0.0176444640494045, 0.01808557565063961, 0.02117335685928…
		Enzyme_only_PFA	[0.005361930294906166, 0.0020107238605898124, 0.002680965147453083, 0.006032171581769437, 0.0020107238605898124, 0.004691689008042895, 0.0020107238605898124, 0.0013404825737265416, 0.005361930294906166, 0.002680965147453083, 0.003351206434316354, 0.004021447721179625, 0.004691689008042895, 0.003351206434316354, 0.005361930294906166, 0.0020107238605898124, 0.0020107238605898124, 0.0026809651474530…
	Data 5	Sample	Actual eCLIP overlapping Fraction
		TDP43_INSCRIBE_PFA	0.03189
		Enzyme_only_PFA	0.002384
	Data 6	Sample	Enrichment
		TDP43_INSCRIBE_PFA	1.75471
		Enzyme_only_PFA	0.718508

## Sheet: Figure 7d
Figure 7d
	Data 1	Sample	Shuffled UGCAUG Fraction
		RBFOX2_INSCRIBE_MeOH	[0.034328358208955224,0.03208955223880597,0.030223880597014925,0.03470149253731343,0.03656716417910448,0.03470149253731343,0.0332089552238806,0.03470149253731343,0.04104477611940298,0.03656716417910448,0.03171641791044776,0.035074626865671636,0.027611940298507463,0.043283582089552235,0.03656716417910448,0.03544776119402985,0.035074626865671636,0.03395522388059701,0.03656716417910448,0.03470149253…
		RBFOX2_INSCRIBE_PFA	[0.030097667929041262,0.030496312537372925,0.03149292405820212,0.03169224636236795,0.026310544149890373,0.028702411799880406,0.029898345624875425,0.035678692445684675,0.02949970101654375,0.02930037871237792,0.030296990233207095,0.030894957145704605,0.028702411799880406,0.02830376719154874,0.02890173410404624,0.02949970101654375,0.03209089097069962,0.02750647797488539,0.03069563484153877,0.0300976…
		Enzyme_only_MeOH	[0.027097902097902096,0.027097902097902096,0.020104895104895104,0.019230769230769232,0.016608391608391608,0.017482517482517484,0.020104895104895104,0.021853146853146845,0.01835664335664336,0.013986013986013986,0.017482517482517484,0.02097902097902098,0.013111888111888112,0.024475524475524483,0.022727272727272728,0.012237762237762238,0.015734265734265736,0.019230769230769232,0.013986013986013986,0…
		Enzyme_only_PFA	[0.01638971090371045,0.017755520145686318,0.01934896426132484,0.014796266788071931,0.0166173457773731,0.016844980651035738,0.017300250398361028,0.013885727293421352,0.021170043250625995,0.0186660596403369,0.01821078989301161,0.0166173457773731,0.016162076030047802,0.016844980651035738,0.01957659913498748,0.017755520145686318,0.02139767812428864,0.01434099704074664,0.0186660596403369,0.01479626678…
	Data 2	Sample	Actual UGCAUG Fraction
		RBFOX2_INSCRIBE_MeOH	0.13633
		RBFOX2_INSCRIBE_PFA	0.0830849
		Enzyme_only_MeOH	0.0270506
		Enzyme_only_PFA	0.0199955
	Data 3	Sample	Enrichment
		RBFOX2_INSCRIBE_MeOH	3.90555
		RBFOX2_INSCRIBE_PFA	2.76876
		Enzyme_only_MeOH	1.42608
		Enzyme_only_PFA	1.152

## Sheet: Figure 7e
Figure 7e
	Data 1	Sample	Shuffled eCLIP overlapping Fractions
		RBFOX2_INSCRIBE_MeOH	[0.05783582089552239, 0.05634328358208955, 0.05522388059701493, 0.05634328358208955, 0.058208955223880594, 0.05, 0.055970149253731345, 0.05447761194029851, 0.05895522388059701, 0.055970149253731345, 0.04962686567164179, 0.05447761194029851, 0.05858208955223881, 0.05522388059701493, 0.050746268656716415, 0.05970149253731343, 0.05858208955223881, 0.05447761194029851, 0.04813432835820895, 0.05671641…
		Enzyme_only_PFA	[0.0068290462098793536, 0.004325062599590257, 0.005690871841566128, 0.005235602094240838, 0.005235602094240838, 0.006146141588891418, 0.008877760072843159, 0.006146141588891418, 0.007284315957204644, 0.006373776462554063, 0.006373776462554063, 0.005235602094240838, 0.005690871841566128, 0.0068290462098793536, 0.0068290462098793536, 0.0068290462098793536, 0.006146141588891418, 0.006601411336216709…
		RBFOX2_INSCRIBE_PFA	[0.027307155670719552, 0.03288818018736297, 0.032290213274865455, 0.030296990233207095, 0.029499701016543752, 0.03209089097069962, 0.029898345624875422, 0.030296990233207095, 0.030296990233207095, 0.029300378712377916, 0.030496312537372932, 0.03009766792904126, 0.03189156866653379, 0.02650986645405621, 0.03468208092485549, 0.030296990233207095, 0.029898345624875422, 0.029300378712377916, 0.030097…
		Enzyme_only_MeOH	[0.015734265734265736, 0.012237762237762238, 0.012237762237762238, 0.013986013986013986, 0.013111888111888112, 0.01048951048951049, 0.015734265734265736, 0.011363636363636364, 0.015734265734265736, 0.013111888111888112, 0.016608391608391608, 0.011363636363636364, 0.013986013986013986, 0.013986013986013986, 0.013111888111888112, 0.011363636363636364, 0.013986013986013986, 0.013111888111888112, 0.0…
	Data 2	Sample	Actual eCLIP overlapping Fraction
		RBFOX2_INSCRIBE_MeOH	0.177192
		RBFOX2_INSCRIBE_PFA	0.102365
		Enzyme_only_MeOH	0.027051
		Enzyme_only_PFA	0.012043
	Data 3	Sample	Enrichment
		RBFOX2_INSCRIBE_MeOH	3.20536
		RBFOX2_INSCRIBE_PFA	3.36655
		Enzyme_only_MeOH	1.99009
		Enzyme_only_PFA	1.92377
